# Supplementary material for: Comparing Alzheimer’s and Parkinson’s diseases networks using graph communities structure
Source: BMC Syst Biol. 2016 Mar 2;10:25. doi: 10.1186/s12918-016-0270-7 (PMC4776441; doi:10.1186/s12918-016-0270-7)
Supplement: Additional file 1 — Datasets: communities, networks, enrichments (ZIP available at https://dx.doi.org/10.6084/m9.figshare.2070124). [file 12918_2016_270_MOESM1_ESM.zip]

Archive with 4 entries (4 files):
- Alzheimer_Communities_Enrichments_Graphs.zip
- Communities_with_80_or_more_similarity.csv.zip
- Parkinson_Communities_Enrichments_Graphs.zip.zip
- Similairty Matrix Clusters p-values.zip
